# Supplementary material for: Microchamber Extraction and Analytical Pyrolysis to Explore Volatile Organic Compounds from Compression-Cooking Wood Materials Obtained under Different Conditions
Source: Molecules. 2022 Nov 26;27(23):8260. doi: 10.3390/molecules27238260 (PMC9735594; doi:10.3390/molecules27238260)
Supplement: Supplementary file 1 [file molecules-27-08260-s001.zip]

Archive with 1 entries (1 files):
- molecules-1980402-supplementary.pdf
